# Supplementary material for: A Clostridia-rich microbiota enhances bile acid excretion in diarrhea-predominant irritable bowel syndrome
Source: J Clin Invest. 2019 Dec 9;130(1):438–50. doi: 10.1172/JCI130976 (PMC6934182; doi:10.1172/JCI130976)
Supplement: Supplemental tables 1-8 [file jci-130-130976-s008.xlsx]

## Sheet: Table S1
Table S1. Spearman’s correlation between fecal total BA levels and other clinical indexes in included subjects.
Characteristics	HC		BA+IBS-D		BA-IBS-D
	r	p	r	p	r	p
Age	0.11	0.35	-0.06	0.63	-0.1	0.23
BMI	-0.15	0.2	-0.28	0.02	0.06	0.42
Fasting glucose	-0.01	0.9	0.01	0.99	-0.05	0.53
Urea	0.18	0.11	-0.08	0.51	-0.04	0.55
Creatinine	0.17	0.14	0.15	0.23	0.03	0.69
ALP	-0.01	0.97	0.06	0.62	-0.02	0.79
ALT	0.25	0.08	0.1	0.41	0.16	0.03
AST	0.14	0.2	0.16	0.19	0.04	0.6
Cholesterol	0.19	0.09	-0.04	0.73	-0.04	0.55
Triglycerides	0.05	0.69	0.12	0.05	0.07	0.35
Serum total BA	-0.14	0.2	-0.15	0.12	-0.19	0.01
Serum C4	0.2	0.1	0.31	0.01	0.16	0.04
Serum FGF19	-0.1	0.43	-0.25	0.04	-0.06	0.47
Stool frequency	0.06	0.85	0.29	0.01	0.08	0.29
Stool consistency	0.14	0.23	0.27	0.02	0.13	0.07

## Sheet: Table S2
Table S2. Data production, quality control, gene prediction resulted from fecal metagenomic sequencing analysis.
		Data production						Map to gene catalog
Group	#Sample Name	Read Length	Raw Read	Number of Clean Reads	Rate (%)	#Clean Bases (Gb)	Host DNA(%)	Number of Align Reads	Reads Mapping Ratio(%)	Number of gene
IBS-D	A0002	150	59416170	45767286	77.03	6.87	0.03	26981236	58.953	575624
IBS-D	A0005	150	63830876	43442812	68.06	6.52	0.04	29394711	67.663	349499
IBS-D	A0006	150	36421560	28568696	78.44	4.29	0.01	19357990	67.759	425912
IBS-D	A0010	150	58235234	41222468	70.79	6.18	0.3	24432873	59.271	607676
IBS-D	A0011	150	87529892	70125720	80.12	10.52	0.03	46886427	66.861	629604
IBS-D	A0019	150	55174532	41206352	74.68	6.18	0.02	26351200	63.949	524156
IBS-D	A0020	150	77542428	65357614	84.29	9.8	0.39	41225389	63.077	1026592
IBS-D	A0021	150	69167276	56261326	81.34	8.44	0.01	36533367	64.935	674303
IBS-D	A0022	150	69382770	50969496	73.46	7.65	0.04	35298946	69.255	498567
IBS-D	A0027	150	60640028	40224314	66.33	6.03	0.02	26527082	65.948	444709
IBS-D	A0032	150	62165952	53107068	85.43	7.97	4.88	33287755	62.68	424123
IBS-D	C0002	150	37690038	30843758	81.84	4.63	0.25	16256676	52.707	375202
IBS-D	C0003	150	43321692	38524202	88.93	5.78	0.11	25871055	67.155	403340
IBS-D	C0004	150	71802836	56503594	78.69	8.48	0.02	38093181	67.417	583541
IBS-D	C0005	150	44683714	41409332	92.67	6.21	0.03	28333752	68.424	324311
IBS-D	C0006	150	44400770	38751612	87.28	5.81	0.67	23381932	60.338	402937
IBS-D	C0007	150	79170336	65129902	82.27	9.77	0.01	43919716	67.434	717408
IBS-D	C0010	150	102574366	82919598	80.84	12.44	0.03	54590874	65.836	680816
IBS-D	C0011	150	38295810	33526872	87.55	5.03	0.16	23336729	69.606	285884
IBS-D	C0014	150	70460276	55254364	78.42	8.29	0.06	34499089	62.437	514602
IBS-D	C0015	150	72011430	50232302	69.76	7.53	0.02	28395366	56.528	483482
IBS-D	C0017	150	65584146	47730694	72.78	7.16	0.02	31884716	66.801	520907
IBS-D	C0019	150	40392290	31931738	79.05	4.79	0.02	20812757	65.179	497139
IBS-D	C0020	150	77700854	56374334	72.55	8.46	0.95	35528273	63.022	436924
IBS-D	C0021	150	84342982	68887918	81.68	10.33	0.04	46194070	67.057	806756
IBS-D	C0023	150	69169622	56143400	81.17	8.42	29.32	25767422	45.896	624387
IBS-D	C0024	150	63628990	50413464	79.23	7.56	0.01	32989085	65.437	622060
IBS-D	C0027	150	40364160	37036038	91.75	5.56	0.1	25457134	68.736	329907
IBS-D	C0028	150	38322384	33662568	87.84	5.05	0.42	21067193	62.583	366469
IBS-D	C0029	150	69208568	49488494	71.51	7.42	0.67	32085926	64.835	795260
IBS-D	C0031	150	53263902	42443130	79.68	6.37	0.24	25100974	59.14	616965
IBS-D	C0032	150	58017208	48221324	83.12	7.23	0.05	32704922	67.823	549837
IBS-D	C0033	150	61001346	41352348	67.79	6.2	0.03	28282067	68.393	338146
IBS-D	C0035	150	66262750	49712526	75.02	7.46	0.01	34442660	69.284	476809
IBS-D	C0036	150	63823694	56716264	88.86	8.51	0.07	38246677	67.435	556499
IBS-D	C0037	150	34975584	31139014	89.03	4.67	0.1	19293783	61.96	500219
IBS-D	C0038	150	60226478	48324848	80.24	7.25	0.09	31501902	65.188	570487
IBS-D	C0041	150	40591104	37125890	91.46	5.57	0.52	23771225	64.029	378555
IBS-D	C0042	150	58715206	43722890	74.47	6.56	0.01	29289967	66.99	490532
IBS-D	C0043	150	66532148	53278400	80.08	7.99	0.37	30273710	56.822	647766
IBS-D	C0044	150	94172086	74071322	78.66	11.11	0.03	43855713	59.207	507326
IBS-D	C0046	150	61531094	45921394	74.63	6.89	0.19	31127279	67.784	571035
IBS-D	C0047	150	35463306	31197256	87.97	4.68	0.06	21419863	68.659	151731
IBS-D	C0048	150	41637450	36100360	86.7	5.42	0.31	23804705	65.94	335703
IBS-D	C0049	150	41982324	38352356	91.35	5.75	0.07	16187148	42.206	441655
IBS-D	C0050	150	37810488	34855086	92.18	5.23	0.1	20300372	58.242	722636
IBS-D	C0051	150	48141040	43565100	90.49	6.53	0.01	26990867	61.955	586260
IBS-D	C0052	150	70697170	50537078	71.48	7.58	0.01	31977870	63.276	612463
IBS-D	C0053	150	72952140	53225740	72.96	7.98	0.02	35845743	67.347	488627
IBS-D	C0054	150	65641256	51215184	78.02	7.68	0.05	28216882	55.095	334611
IBS-D	C0055	150	40810612	35937806	88.06	5.39	0.04	24286567	67.579	303242
IBS-D	C0056	150	57763794	46055094	79.73	6.91	0.08	31357541	68.087	481410
IBS-D	C0057	150	78829868	63257522	80.25	9.49	0.29	40533496	64.077	517888
IBS-D	C0058	150	65067372	54223692	83.33	8.13	0.02	37099432	68.419	538680
IBS-D	C0060	150	43221526	34620566	80.1	5.19	17.22	18657129	53.89	506572
IBS-D	C0061	150	60071184	52102332	86.73	7.82	7.5	30805215	59.124	521482
IBS-D	C0063	150	68565640	55218292	80.53	8.28	0.02	35948716	65.103	433758
IBS-D	C0068	150	34249432	25298510	73.87	3.79	0.03	17396546	68.765	449239
IBS-D	C0069	150	75147984	68417688	91.04	10.26	0.08	42231184	61.726	297040
IBS-D	C0070	150	38244028	34371022	89.87	5.16	0.38	21715787	63.181	614451
IBS-D	C0071	150	45122898	37482214	83.07	5.62	0.81	25195728	67.22	126913
IBS-D	C0072	150	70279704	49742552	70.78	7.46	0.01	31632257	63.592	551793
IBS-D	C0075	150	41301078	37299790	90.31	5.59	0.03	26423191	70.84	197597
IBS-D	C0076	150	50784718	41684582	82.08	6.25	0.03	27932371	67.009	510732
IBS-D	C0078	150	36601254	31350974	85.66	4.7	0.01	16838246	53.709	258500
IBS-D	C0079	150	69189222	46089956	66.61	6.91	0.19	28167837	61.115	482445
IBS-D	C0080	150	37042582	34019936	91.84	5.1	0.43	22050353	64.816	299495
IBS-D	C0082	150	90461658	68469824	75.69	10.27	0.02	45744532	66.81	783784
IBS-D	C0083	150	32417912	25639558	79.09	3.85	0.09	18012367	70.252	344010
IBS-D	C0085	150	72235526	59087390	81.8	8.86	0.05	37802153	63.977	634149
IBS-D	C0086	150	66895656	54358636	81.26	8.15	0.03	35062433	64.502	711461
IBS-D	C0088	150	41982336	38645160	92.05	5.8	0.19	26513036	68.606	374621
IBS-D	C0089	150	42498492	37751046	88.83	5.66	0.12	23704606	62.792	367444
IBS-D	C0090	150	54775254	37589800	68.63	5.64	0.02	25153014	66.914	387385
IBS-D	C0091	150	79908840	56928366	71.24	8.54	1.54	34714081	60.979	684063
IBS-D	C0092	150	64676214	53232456	82.31	7.98	0.04	32356698	60.784	675560
IBS-D	C0093	150	37337848	32580316	87.26	4.89	0.55	19077025	58.554	231237
IBS-D	C0094	150	34720944	27111606	78.08	4.07	0.04	18729225	69.082	310424
IBS-D	C0095	150	39760804	35807704	90.06	5.37	0.04	25340802	70.769	330682
IBS-D	C0098	150	35631782	32395488	90.92	4.86	0.14	23017914	71.053	162851
IBS-D	C0099	150	31798788	23596482	74.21	3.54	0.11	15563082	65.955	248776
IBS-D	C0100	150	44252374	38814136	87.71	5.82	0.02	25347256	65.304	504303
IBS-D	C0102	150	43368346	33151102	76.44	4.97	0.01	20515982	61.886	441643
IBS-D	C0103	150	36844618	32031608	86.94	4.8	0.66	21044252	65.698	255563
IBS-D	C0104	150	65244626	49551646	75.95	7.43	0.02	31960238	64.499	657156
IBS-D	C0105	150	44021904	38046078	86.43	5.71	0.14	24503915	64.406	523477
IBS-D	C0107	150	60195182	40844510	67.85	6.13	2.08	26684427	65.332	493919
IBS-D	C0110	150	45562136	41747372	91.63	6.26	0.04	26486180	63.444	376076
IBS-D	C0111	150	57066810	46982608	82.33	7.05	0.01	31562371	67.179	683582
IBS-D	C0113	150	50532786	45073956	89.2	6.76	0.02	30171541	66.938	220395
IBS-D	C0114	150	106629512	88069926	82.59	13.21	0.04	55561334	63.088	722500
IBS-D	C0115	150	39022396	35599806	91.23	5.34	0.05	23706555	66.592	400942
IBS-D	C0117	150	57355460	43427014	75.72	6.51	0.02	26025013	59.928	326967
IBS-D	C0118	150	47116602	44710286	94.89	6.71	0.07	27389513	61.26	387929
IBS-D	C0123	150	34374852	30209020	87.88	4.53	0.35	18925404	62.648	494212
IBS-D	C0125	150	43124176	38492660	89.26	5.77	0.25	26160094	67.961	440832
IBS-D	C0126	150	41794620	32942864	78.82	4.94	0.11	22453517	68.159	346937
IBS-D	C0131	150	39846582	35672438	89.52	5.35	0.16	22981098	64.423	259409
IBS-D	C0133	150	51004344	47373902	92.88	7.11	0.02	29889882	63.094	760159
IBS-D	C0135	150	36219452	28366042	78.32	4.25	0.04	17253656	60.825	538981
IBS-D	C0137	150	74144202	61310666	82.69	9.2	0.01	40813026	66.568	583578
IBS-D	C0138	150	40650100	35812616	88.1	5.37	0.06	22577840	63.044	382679
IBS-D	C0140	150	41085054	35792238	87.12	5.37	0.04	23053787	64.41	325913
IBS-D	C0142	150	69741070	49772200	71.37	7.47	0.15	33249427	66.803	473296
IBS-D	C0143	150	37709834	29009404	76.93	4.35	0.01	17687200	60.971	443706
IBS-D	C0144	150	38570826	34931876	90.57	5.24	0.32	19881750	56.916	380315
IBS-D	C0147	150	34981646	25641548	73.3	3.85	2.77	14106724	55.015	434774
IBS-D	C0149	150	35278536	27687768	78.48	4.15	0.06	16228696	58.613	260415
IBS-D	C0150	150	68766204	34092608	84.41	8.71	41.34	20721879	60.781	331570
IBS-D	C0151	150	34546454	30728908	88.95	4.61	0.01	20287335	66.02	123149
IBS-D	C0152	150	39176800	30799054	78.62	4.62	0.07	18793753	61.021	628444
IBS-D	C0153	150	48773146	41890156	85.89	6.28	5.94	24636293	58.812	485913
IBS-D	C0156	150	39870992	34757668	87.18	5.21	0.03	23189774	66.718	448303
IBS-D	C0157	150	41794880	37320784	89.3	5.6	0.06	23192375	62.143	261588
IBS-D	C0160	150	44481728	41041374	92.27	6.16	1.31	24545726	59.807	533212
IBS-D	C0161	150	73508750	60148212	81.82	9.02	0.08	41010083	68.182	454438
IBS-D	C0162	150	70474252	53112094	75.36	7.97	0.07	34838452	65.594	580588
IBS-D	C0163	150	32805216	29218990	89.07	4.38	0.8	16704525	57.17	379777
IBS-D	C0164	150	45270306	38334304	84.68	5.75	1.02	18257283	47.626	343756
IBS-D	K0002	150	46210012	40376608	87.38	6.06	0.07	25430650	62.984	572791
IBS-D	K0003	150	60279418	48669866	80.74	7.3	0.07	31346825	64.407	825021
IBS-D	K0005	150	36013714	32793878	91.06	4.92	1.06	21221086	64.711	688282
IBS-D	K0006	150	73397988	52854572	72.01	7.93	0.06	34040870	64.405	634148
IBS-D	K0008	150	37076200	32566780	87.84	4.89	0.04	15197311	46.665	203288
IBS-D	K0009	150	67725632	53476950	78.96	8.02	0.17	35312856	66.034	436616
IBS-D	K0010	150	58023490	40485918	69.78	6.07	0.46	23825236	58.848	523529
IBS-D	K0013	150	37926548	29807496	78.59	4.47	0.02	20731159	69.55	307462
IBS-D	K0014	150	45637432	41924022	91.86	6.29	0.04	26401272	62.974	391679
IBS-D	K0015	150	40497746	37120570	91.66	5.57	0.11	21349412	57.514	585940
IBS-D	K0016	150	59030410	48963046	82.95	7.34	0.01	32569992	66.52	346336
IBS-D	K0017	150	65047308	51930170	79.83	7.79	1.59	34409920	66.262	344329
IBS-D	K0018	150	60907006	41210334	67.66	6.18	0.12	28132116	68.265	278655
IBS-D	K0019	150	79306910	64929122	81.87	9.74	0.04	46356033	71.395	354818
IBS-D	K0021	150	50263680	37356830	74.32	5.6	0.08	23826616	63.781	486629
IBS-D	K0025	150	41051978	21827088	53.17	3.27	0.03	11715804	53.676	356499
IBS-D	K0026	150	59010982	46907350	79.49	7.04	0.57	32572119	69.439	363055
IBS-D	K0028	150	45765406	38461624	84.04	5.77	0.02	21181284	55.071	330843
IBS-D	K0029	150	56360680	46213828	82	6.93	0.19	27303292	59.08	571866
IBS-D	K0030	150	40785532	29505318	72.34	4.43	0.04	17631276	59.756	235995
IBS-D	K0031	150	35857608	28382098	79.15	4.26	0.24	16041836	56.521	306325
IBS-D	K0033	150	46630866	42923236	92.05	6.44	0.01	27040952	62.998	322512
IBS-D	K0034	150	65939452	48495310	73.55	7.27	0.03	27563379	56.837	442230
IBS-D	K0035	150	62325760	48378384	77.62	7.26	0.07	29690146	61.371	422537
IBS-D	K0036	150	41164632	35638926	86.58	5.35	0.06	23633466	66.314	408316
IBS-D	K0038	150	43761018	37946250	86.71	5.69	0.24	26000650	68.52	319858
IBS-D	K0041	150	34778346	27679790	79.59	4.15	0.06	16562781	59.837	161574
IBS-D	K0043	150	47036186	41106316	87.39	6.17	0.16	26618065	64.754	298003
IBS-D	K0044	150	38646356	36704718	94.98	5.51	0.1	22966912	62.572	400943
IBS-D	K0046	150	39900134	31342466	78.55	4.7	0.12	20867797	66.58	391580
IBS-D	K0047	150	33791178	29355792	86.87	4.4	0.13	18876895	64.304	172529
IBS-D	K0048	150	38299116	33604190	87.74	5.04	0.44	23788918	70.792	465404
IBS-D	K0049	150	55035762	40413846	73.43	6.06	0.15	23140965	57.26	614743
IBS-D	K0050	150	68569386	52066444	75.93	7.81	0.02	33564016	64.464	551881
IBS-D	K0051	150	55344894	40729782	73.59	6.11	0.04	24195796	59.406	690023
IBS-D	K0053	150	34054508	26681664	78.35	4	0.32	16921356	63.419	344717
IBS-D	K0055	150	42304930	49264500	84.33	5.35	0.34	29730683	60.349	754374
IBS-D	K0056	150	64596176	47015998	72.78	7.05	0.02	33412303	71.066	343422
IBS-D	K0058	150	73476722	52384304	71.29	7.86	0.29	33073036	63.135	570321
IBS-D	K0059	150	40846772	37087546	90.8	5.56	0.13	24721535	66.657	154778
IBS-D	K0060	150	41270774	35735096	86.59	5.36	0.02	24230005	67.805	295889
IBS-D	K0063	150	62967592	46656334	74.1	7	0.06	30563629	65.508	490289
IBS-D	K0064	150	64503436	54617430	84.67	8.19	0.06	36699079	67.193	575243
IBS-D	K0066	150	36824200	17916738	48.65	2.69	0.15	10614531	59.244	263469
IBS-D	K0068	150	48221434	41101150	85.23	6.17	0.33	27174618	66.116	452117
IBS-D	K0069	150	47099272	40954832	86.95	6.14	0.02	25397331	62.013	590814
IBS-D	K0070	150	44156894	39792494	90.12	5.97	0.01	27540631	69.211	395061
IBS-D	K0071	150	68982736	55236178	80.07	8.29	0.04	35821375	64.851	452184
IBS-D	K0074	150	68786672	55026168	80	8.25	0.06	37149173	67.512	349784
IBS-D	K0075	150	42562266	37620272	88.39	5.64	0.21	22888365	60.841	319006
IBS-D	K0076	150	74822378	60156572	80.4	9.02	0.88	40648644	67.571	527378
IBS-D	K0077	150	36107412	32280140	89.4	4.84	0.08	19570733	60.628	335045
IBS-D	K0078	150	40378946	37574608	93.05	5.64	0.04	26301233	69.997	412749
IBS-D	K0079	150	40877930	35333424	86.44	5.3	0.12	23845127	67.486	311581
IBS-D	K0081	150	51703808	25180768	48.7	3.78	0.94	13570810	53.894	316105
IBS-D	K0083	150	35784178	30670674	85.71	4.6	0.04	20963100	68.349	446140
IBS-D	K0084	150	72823088	54852332	75.32	8.23	0.27	36254583	66.095	705410
IBS-D	K0085	150	38517708	33764266	87.66	5.06	0.01	21088589	62.458	448586
IBS-D	K0086	150	89691480	63401286	70.69	9.51	0.05	37029449	58.405	447361
IBS-D	K0087	150	43419768	38105556	87.76	5.72	0.13	25119091	65.92	474964
IBS-D	K0088	150	66879452	44071486	65.9	6.61	0.14	26721486	60.632	457489
IBS-D	K0091	150	51461312	46687572	90.72	7	0.28	32196866	68.962	430054
IBS-D	K0093	150	35388280	31842246	89.98	4.78	0.01	20036469	62.924	420644
IBS-D	K0094	150	42494550	39394786	92.71	5.91	0.01	24441851	62.043	425143
IBS-D	K0095	150	49704900	45462488	91.46	6.82	0.01	31709657	69.749	232516
IBS-D	K0096	150	49220674	44985602	91.4	6.75	0.19	26517306	58.946	301145
IBS-D	K0097	150	75573680	55726892	73.74	8.36	0.06	33289588	59.737	471362
IBS-D	K0099	150	46524430	40218684	86.45	6.03	0.14	24706163	61.43	456367
IBS-D	K0100	150	38474048	29459968	76.57	4.42	0.01	18175213	61.695	284201
IBS-D	K0101	150	42324518	37443740	88.47	5.62	0.2	23008638	61.449	661945
IBS-D	K0102	150	42324410	36914616	87.22	5.54	0.03	24956820	67.607	492969
IBS-D	K0103	150	45502258	42735168	93.92	6.41	0.06	25583034	59.864	420818
IBS-D	K0105	150	64088150	46423044	72.44	6.96	0.03	30427359	65.544	402747
IBS-D	K0106	150	43890376	38094402	86.79	5.71	0.07	26595759	69.815	314442
IBS-D	K0107	150	67801638	49483726	72.98	7.42	0.02	32364381	65.404	482974
IBS-D	K0108	150	32394406	29715316	91.73	4.46	0.57	17729114	59.663	310378
IBS-D	K0109	150	41584144	31602980	76	4.74	0.77	16834096	53.267	382983
IBS-D	K0113	150	34330888	27217410	79.28	4.08	2.96	16413225	60.304	346029
IBS-D	K0114	150	77284386	54121370	70.03	8.12	0.01	32019543	59.162	731521
IBS-D	K0115	150	43207268	34802318	80.55	5.22	0.32	23924878	68.745	292426
IBS-D	K0117	150	30099116	22252650	73.93	3.34	0.13	13123803	58.976	309368
IBS-D	K0118	150	43049616	38050434	88.39	5.71	0.02	26056236	68.478	410540
IBS-D	K0120	150	44588174	40821758	91.55	6.12	0.06	25063530	61.397	383865
IBS-D	K0121	150	34301364	29955678	87.33	4.49	0.06	17021705	56.823	245471
IBS-D	K0122	150	44800178	38275290	85.44	5.74	0.34	24019476	62.755	382380
IBS-D	K0124	150	37604616	34515084	91.78	5.18	0.13	22552980	65.342	400410
IBS-D	K0125	150	61714780	46512738	75.37	6.98	0.02	32124919	69.067	348150
IBS-D	K0126	150	69587004	51828888	74.48	7.77	0.07	32523523	62.752	721990
IBS-D	K0127	150	39887236	35195254	88.24	5.28	0.01	24057698	68.355	315264
IBS-D	K0129	150	48772034	42498626	87.14	6.37	0.1	27647990	65.056	474452
IBS-D	K0130	150	46101192	39738634	86.2	5.96	0.04	25055535	63.051	546905
IBS-D	K0131	150	32851218	67192350	90.72	4.47	0.06	37614584	55.98	1455594
IBS-D	K0137	150	36193642	32639404	90.18	4.9	0.29	22990740	70.439	178456
IBS-D	K0138	150	35896054	31490648	87.73	4.72	0.03	20570972	65.324	200203
IBS-D	K0139	150	38914584	34015886	87.41	5.1	0.13	21057462	61.905	610839
IBS-D	K0147	150	36697028	33761938	92	5.06	0.07	21203220	62.802	391320
IBS-D	K0148	150	61704940	43545410	70.57	6.53	0.04	29715974	68.241	379719
IBS-D	K0150	150	40460768	37033344	91.53	5.56	0.03	25530134	68.938	236432
IBS-D	K0151	150	50225596	43446286	86.5	6.52	0.88	27252555	62.727	290937
IBS-D	K0152	150	60992592	41293278	67.7	6.19	0.01	26754642	64.792	520909
IBS-D	K0154	150	31000724	24570406	79.26	3.69	0.06	15604915	63.511	254925
IBS-D	K0156	150	37708818	33944486	90.02	5.09	0.83	13687308	40.323	222714
IBS-D	K0158	150	47431308	41321304	87.12	6.2	0.09	29310031	70.932	243459
IBS-D	K0159	150	63197152	50980584	80.67	7.65	0.02	35098728	68.847	334779
IBS-D	K0160	150	43062758	39069276	90.73	5.86	0.12	23842064	61.025	433484
IBS-D	K0161	150	59839176	43272938	72.32	6.49	0.07	28533139	65.938	454667
IBS-D	K0162	150	45452820	40533180	89.18	6.08	0.11	25253432	62.303	434934
IBS-D	K0163	150	41093514	32429400	78.92	4.86	0.82	20360833	62.785	251596
IBS-D	K0164	150	39663260	35949240	90.64	5.39	0.05	23422507	65.154	232066
IBS-D	K0169	150	41343728	37649434	91.06	5.65	0.25	22889962	60.798	266208
IBS-D	K0171	150	61382296	44077874	71.81	6.61	0.02	25700770	58.308	253157
IBS-D	K0173	150	51466156	45062036	87.56	6.76	0.08	28892783	64.118	460873
IBS-D	K0174	150	40956996	31689658	77.37	4.75	0.14	19929706	62.89	437520
IBS-D	K0176	150	53476108	46663456	87.26	7	0.04	31639060	67.803	183257
IBS-D	K0177	150	79310412	59311808	74.78	8.9	0.05	41275397	69.591	412740
IBS-D	K0179	150	34522230	30108692	87.22	4.52	0.1	19802056	65.769	390126
IBS-D	K0181	150	36241178	30099838	83.05	4.51	0.13	17304923	57.492	217525
IBS-D	K0182	150	72083530	52054168	72.21	7.81	0.04	32352118	62.151	436689
IBS-D	K0185	150	37526250	34456558	91.82	5.17	15.75	18195320	52.807	126122
IBS-D	K0186	150	32639180	25554528	78.29	3.83	0.04	15800602	61.831	499501
IBS-D	K0187	150	44642836	39058050	87.49	5.86	0.16	22612389	57.894	473635
IBS-D	K0188	150	41483524	35666380	85.98	5.35	0.21	22520609	63.142	272115
IBS-D	K0190	150	37396180	29635382	79.25	4.45	0.2	20245130	68.314	359473
IBS-D	K0191	150	79127180	50175934	63.41	7.53	0.03	30160506	60.11	604139
IBS-D	K0192	150	58808696	40882212	69.52	6.13	0.02	26859897	65.701	352370
IBS-D	K0193	150	54093298	49027122	90.63	7.35	0.05	33637436	68.61	338120
IBS-D	K0194	150	38555760	34992252	90.76	5.25	0.12	23697024	67.721	173687
IBS-D	K0197	150	52530898	43277652	82.39	6.49	0.05	29974379	69.261	381161
IBS-D	K0198	150	63358700	45970150	72.56	6.9	0.08	30809278	67.02	512469
IBS-D	K0200	150	32119872	24389206	75.93	3.66	0.11	16186769	66.369	373587
IBS-D	K0201	150	58761970	50438506	85.84	7.57	0.23	33569007	66.554	516587
IBS-D	K0205	150	43895734	40546018	92.37	6.08	0.02	28212175	69.581	406757
IBS-D	K0206	150	35793932	32748254	91.49	4.91	0.1	19355356	59.103	427842
IBS-D	K0211	150	44025996	40641174	92.31	6.1	0.01	27382548	67.376	147551
IBS-D	K0215	150	60266220	54781726	90.9	8.22	0.01	33309809	60.805	475349
IBS-D	K0216	150	47284886	40257500	85.14	6.04	0.01	24860306	61.753	332464
IBS-D	K0219	150	39640738	34806190	87.8	5.22	0.19	24308397	69.839	333584
IBS-D	K0220	150	44630728	33977514	76.13	5.1	0.01	22625688	66.59	397306
IBS-D	K0221	150	32219082	27699494	85.97	4.15	0.03	18052607	65.173	499163
IBS-D	K0225	150	40123946	35043200	87.34	5.26	0.08	11727718	33.466	133781
IBS-D	K0226	150	35336496	32157210	91	4.82	0.28	19958824	62.066	578145
IBS-D	K0229	150	36536112	33484320	91.65	5.02	0.04	23081466	68.932	307677
IBS-D	K0241	150	43907432	33152492	75.51	4.97	0.12	19558757	58.996	512482
IBS-D	K0243	150	39268726	34500810	87.86	5.18	0.17	23075054	66.883	261552
IBS-D	K0246	150	40313582	36140616	89.65	5.42	0.02	24596901	68.059	340696
IBS-D	K0247	150	49040380	45154578	92.08	6.77	0.08	31269477	69.25	301692
IBS-D	K0248	150	35861596	28048020	78.21	4.21	0.02	18958556	67.593	429131
IBS-D	K0251	150	45630046	39656638	86.91	5.95	0.16	21714826	54.757	288465
IBS-D	K0252	150	39654518	36362716	91.7	5.45	0.55	24174133	66.481	507721
IBS-D	K0254	150	49659000	44837486	90.29	6.73	0.33	28965720	64.602	490547
IBS-D	K0257	150	44238984	38704024	87.49	5.81	0.05	24287807	62.753	293593
IBS-D	K0258	150	47922056	41141366	85.85	6.17	16.88	23065188	56.063	344181
IBS-D	K0262	150	44098350	39153830	88.79	5.87	0.08	25064678	64.016	647595
IBS-D	K0266	150	41607752	38278208	92	5.74	0.22	25941344	67.771	329553
IBS-D	K0268	150	43694948	40456900	92.59	6.07	0.06	26152213	64.642	374603
IBS-D	K0269	150	50193230	43699972	87.06	6.55	0.08	28286590	64.729	617945
IBS-D	K0271	150	48535536	42762300	88.11	6.41	0.14	26086713	61.004	412292
IBS-D	K0273	150	43217728	38198948	88.39	5.73	0.06	26722838	69.957	255055
Control	HC0002	150	33342546	30918552	92.73	4.64	0.07	19660141	63.587	448990
Control	HC0003	150	37228098	34466328	92.58	5.17	0.18	22321238	64.762	390687
Control	HC0004	150	34838758	25878822	74.28	3.88	13.62	13787602	53.278	206309
Control	HC0005	150	56717060	49861494	87.91	7.48	0.01	32026129	64.23	494583
Control	HC0006	150	42575676	37291336	87.59	5.59	0.21	22509095	60.36	556661
Control	HC0007	150	39188868	30595698	78.07	4.59	0.02	20490793	66.973	426753
Control	HK0001	150	39940912	36784164	92.1	5.52	0.05	23400793	63.616	503085
Control	HK0002	150	44052376	38816608	88.11	5.82	2.25	22878483	58.94	636928
Control	HK0004	150	32301568	26749792	82.81	4.01	0.02	15682981	58.628	295868
Control	HK0005	150	35660108	31766142	89.08	4.76	0.05	15780933	49.678	266835
Control	HK0006	150	43482946	39442596	90.71	5.92	0.65	26808778	67.969	346929
Control	HK0007	150	35329042	25894960	73.3	3.88	0.06	16190664	62.524	458318
Control	HK0008	150	40591620	36707706	90.43	5.51	0.03	23097350	62.922	261004
Control	HK0012	150	49285816	37952362	77	5.69	0.05	23702642	62.454	600616
Control	HK0014	150	35933922	27968162	77.83	4.2	0.04	17910207	64.038	336255
Control	HK0016	150	37136976	34499710	92.9	5.17	0.05	20281817	58.788	509424
Control	HK0017	150	37596122	33954420	90.31	5.09	0.22	21731122	64.001	279481
Control	HK0018	150	37805468	32838120	86.86	4.93	0.45	22502642	68.526	293669
Control	HK0019	150	35380150	27735258	78.39	4.16	0.23	18010642	64.938	411967
Control	HK0020	150	38612240	33793912	87.52	5.07	0.03	22301304	65.992	357667
Control	HK0021	150	48933310	42529218	86.91	6.38	0.06	27442976	64.527	530490
Control	HK0023	150	31198886	27377706	87.75	4.11	0.03	18223407	66.563	427861
Control	HK0024	150	40574600	36677154	90.39	5.5	0.04	25849141	70.477	418327
Control	HK0025	150	38217772	34755470	90.94	5.21	0.03	23521748	67.678	323593
Control	HK0028	150	37291980	34568120	92.7	5.19	0.24	22918322	66.299	474289
Control	HK0029	150	39969078	37125444	92.89	5.57	1.58	22640890	60.985	309969
Control	HK0030	150	49075852	42416650	86.43	6.36	0.1	27438787	64.689	273949
Control	HK0031	150	34228022	26467304	77.33	3.97	0.17	16241198	61.363	295416
Control	HK0032	150	59986052	48695128	81.18	7.3	0.02	30087769	61.788	849746
Control	HK0033	150	37305730	33632328	90.15	5.04	0.04	23538037	69.986	420722
Control	HK0034	150	48896326	37973840	77.66	5.7	0.3	23451422	61.757	748143
Control	HK0036	150	47520444	41224978	86.75	6.18	0.06	26332613	63.875	469556
Control	HK0037	150	47532272	41643884	87.61	6.25	0.11	30266490	72.679	273780
Control	HK0038	150	44348226	40750936	91.89	6.11	0.02	25969737	63.728	576632
Control	HK0040	150	32419536	30095860	92.83	4.51	0.21	19753317	65.635	385973
Control	HK0041	150	42488738	37454402	88.15	5.62	0.03	21978530	58.681	462611
Control	HK0042	150	45729870	41396702	90.52	6.21	0.05	29858048	72.127	208032
Control	HK0043	150	39875880	34699410	87.02	5.2	0.24	24412399	70.354	378847
Control	HK0044	150	34151192	31288330	91.62	4.69	0.38	19112697	61.086	505265
Control	HK0045	150	47447294	41104582	86.63	6.17	0.03	27857525	67.772	537703
Control	HK0046	150	45461250	34389280	75.65	5.16	0.01	22524221	65.498	576075
Control	HK0047	150	30469572	25567008	83.91	3.84	0.54	15957953	62.416	303475
Control	HK0048	150	33652968	24658806	73.27	3.7	0.01	16409030	66.544	336015
Control	HK0049	150	45729242	41148092	89.98	6.17	0.05	25836708	62.79	442697
Control	HK0051	150	60323616	46252628	76.67	6.94	0.01	29708979	64.232	363136
Control	HK0052	150	48195206	41979926	87.1	6.3	0.09	27351071	65.153	464623
Control	HK0053	150	41788828	37656938	90.11	5.65	0.04	26475018	70.306	422589
Control	HK0054	150	56383196	52612546	93.31	7.89	0.43	34981995	66.49	404176
Control	HK0055	150	42388894	39949150	94.24	5.99	0.05	24035745	60.166	402199
Control	HK0056	150	34919444	25517926	73.08	3.83	0.07	16697133	65.433	268044
Control	HK0059	150	41427288	38140686	92.07	5.72	0.18	23575500	61.812	542269
Control	HK0060	150	51180646	37528080	73.32	5.63	0.02	21799249	58.088	303532
Control	HK0061	150	45360936	41759778	92.06	6.26	0.06	27742838	66.434	432485
Control	HK0062	150	37456296	33008708	88.13	4.95	0.46	22613092	68.506	370521
Control	HK0063	150	45504720	39909720	87.7	5.99	0.18	22893052	57.362	380881
Control	HK0065	150	45247242	41224012	91.11	6.18	0.1	25917085	62.869	484489
Control	HK0066	150	48012152	44566016	92.82	6.68	0.02	29977179	67.265	526987
Control	HK0067	150	41751538	38975176	93.35	5.85	0.1	22632892	58.07	461919
Control	HK0069	150	49955272	46022284	92.13	6.9	0.13	28594322	62.131	733796
Control	HK0070	150	34313078	25142946	73.28	3.77	0.31	16883722	67.151	417271
Control	HK0071	150	33837104	30902560	91.33	4.64	0.1	20879961	67.567	316099
Control	HK0072	150	39222000	34662096	88.37	5.2	0.15	21050057	60.729	487200
Control	HK0073	150	36755734	33989764	92.47	5.1	0.12	22260728	65.492	389650
Control	HK0074	150	40378062	36378804	90.1	5.46	0.05	25741048	70.758	268468
Control	HK0075	150	30933186	28634846	92.57	4.3	0.1	19977176	69.765	300795
Control	HK0076	150	46009200	39758448	86.41	5.96	0.1	26278802	66.096	371143
Control	HK0077	150	35151108	31791702	90.44	4.77	0.1	20496659	64.472	268699
Control	HK0078	150	35497776	32180678	90.66	4.83	0.03	16525405	51.352	371554
Control	HK0079	150	38033226	33463906	87.99	5.02	0.05	23004023	68.743	388006
Control	HK0080	150	36762908	26906512	73.19	4.04	0.27	18425786	68.481	494722
Control	HK0082	150	72790996	69149140	95	10.37	0.04	45235995	65.418	342868
Control	HK0083	150	40205050	34849106	86.68	5.23	0.02	24183298	69.394	306085
Control	HK0084	150	34338456	30073900	87.58	4.51	0.03	20538792	68.294	219395
Control	HK0085	150	38946346	34159340	87.71	5.12	0.09	22076986	64.629	311712
Control	HK0087	150	34494128	30929930	89.67	4.64	0.6	21176425	68.466	219911
Control	HK0088	150	37042766	33607208	90.73	5.04	0.56	21339714	63.497	411429
Control	HK0089	150	40123648	36710712	91.49	5.51	0.2	23752704	64.702	295408
Control	HK0090	150	44861818	39501802	88.05	5.93	0.12	23749732	60.123	538175
Control	HK0092	150	31728850	28891906	91.06	4.33	0.03	18680057	64.655	446585
Control	HK0093	150	48767022	42077994	86.28	6.31	0.22	28927208	68.747	382364
Control	HK0094	150	42944388	37254180	86.75	5.59	0.04	25281736	67.863	473615
Control	HK0095	150	40396476	36101110	89.37	5.42	0.01	21604877	59.845	377034
Control	HK0096	150	37325478	34404786	92.18	5.16	0.12	20187100	58.675	473022
Control	HK0097	150	49589596	45694728	92.15	6.85	0.03	28902504	63.251	452176
Summary	Average	150	4.87326e+07	4.03285e+07	83.5935	6.03798	0.601274	2.5736e+07	63.7057	427726
	Sum	—	17592469106	14558578954	—	2179.71	—	9290680540	—	154409056

## Sheet: Table S3
Table S3. Relative abundances of differential phyla in IBS-D patients
Phyla	HC Mean (%)	IBS-D Mean (%)	p-value (IBS-D vs. HC)	BA+IBS-D Mean (%)	p-value (BA+IBS-D vs. HC)	BA-IBS-D Mean (%)	p-value (BA-IBS-D vs. HC)
Actinobacteria	1.11838	1.26427	0.665727	2.2936	0.047268	0.916193	0.349184
Bacteroidetes	49.4371	48.8456	0.796324	41.3258	0.0101955	51.3885	0.362707
Firmicutes	10.8145	11.4197	0.490326	13.1764	0.0421637	10.8256	0.989752
Fusobacteria	0.11161	0.356602	0.109123	0.641295	0.0487347	0.26033	0.0859803
Proteobacteria	1.96826	3.2761	0.0473104	5.18771	0.00250452	2.62966	0.163937
Spirochaetes	0.000501682	0.000373101	0.073376	0.00028052	0.0348412	0.000404409	0.204169
Tenericutes	6.88589e-06	3.08271e-05	0.052656	3.26702e-05	0.0294042	3.02038e-05	0.0654341

## Sheet: Table S4
Table S4. Relative abundances of differential genera in IBS-D patients
Genera	HC Mean (%)	IBS-D Mean (%)	p-value (IBS-D vs HC)	BA+IBS-D Mean (%)	p-value (BA+IBS-D vs HC)	BA-IBS-D Mean (%)	p-value (BA-IBS-D vs HC)
Acidaminococcus	0.343315	0.13751	0.0581613	0.165324	0.378572	0.128105	0.0754908
Actinomyces	0.000206359	0.000237213	0.50088	0.000394966	0.0143715	0.000183867	0.549465
Aeromonas	1.44444e-06	7.48329e-06	0.151405	1.77799e-05	0.0153635	4.00134e-06	0.374815
Alistipes	3.60833	3.42961	0.719914	2.29807	0.0384651	3.81226	0.690258
Anaerostipes	0.00445278	0.00241423	0.0169223	0.00240134	0.201112	0.00241858	0.036657
Bifidobacterium	0.923482	1.06135	0.6695	2.00287	0.0595581	0.742965	0.363592
Bilophila	0.35971	0.522683	0.138964	0.835832	0.00683425	0.416787	0.49307
Brachyspira	2.15153e-05	1.32027e-05	0.453557	3.46218e-06	0.0364737	1.64966e-05	0.694858
Capnocytophaga	0.109747	0.115802	0.91439	0.0264224	0.0643188	0.146027	0.574956
Clostridium	0.842139	0.911156	0.612313	1.18992	0.0170742	0.81689	0.855155
Dorea	0.210382	0.275966	0.130439	0.370036	0.0090506	0.244155	0.395045
Escherichia	0.716505	1.4624	0.121002	2.70594	0.0161225	1.04188	0.268884
Eubacterium	1.28896	1.59692	0.216051	2.09245	0.0258964	1.42935	0.527485
Fusobacterium	0.110978	0.302604	0.0855253	0.4974	0.0332664	0.236731	0.10765
Odoribacter	0.335558	0.28686	0.331002	0.169268	0.000579103	0.326626	0.870452
Oribacterium	0.000683093	0.00107577	0.0432383	0.000949006	0.161856	0.00111864	0.031794
Ornithinibacillus	6.93828e-05	0.000117836	0.0476165	0.000109204	0.120318	0.000120755	0.0457215
Oscillibacter	0.0078881	0.00695315	0.428463	0.00478875	0.00707098	0.00768507	0.874967
Pantoea	4.44373e-05	0.000256343	0.128261	0.000340795	0.0359722	0.000227784	0.188633
Paraprevotella	0.0181228	0.0190236	0.852486	0.0100431	0.0515117	0.0220605	0.474714
Peptostreptococcus	0.00111172	0.000697315	0.147999	0.00108211	0.953103	0.00056719	0.0311606
Porphyromonas	0.000601404	0.000192473	0.0034458	0.000145065	0.0711398	0.000208504	0.0138827
Providencia	0.000138921	0.000246815	0.176839	0.000436133	0.0136651	0.000182794	0.506397
Ruminococcus	0.862842	1.24326	0.0654947	1.48804	0.00208763	1.16049	0.164996
Salmonella	0.00260672	0.00457303	0.165017	0.00758882	0.0235762	0.00355319	0.400727
Serratia	8.68371e-05	0.000253551	0.0987115	0.000292742	0.0650252	0.000240297	0.12258
Staphylococcus	0.000364614	0.000604636	0.0714748	0.000519292	0.195539	0.000633496	0.0655989
Treponema	0.000147658	0.000104018	0.107361	6.63869e-05	0.00741474	0.000116744	0.311568
Vibrio	0.00037288	0.00062329	0.277001	0.00114244	0.0500068	0.000447734	0.617771
Victivallis	6.14345e-06	1.24318e-06	0.0011404	9.46441e-07	0.0632389	1.34353e-06	0.00525175
Yersinia	0.000100755	0.000222338	0.239928	0.000291622	0.0617456	0.000198908	0.355953

## Sheet: Table S5
Table S5. Relative abundances of differential species in IBS-D patients
Species	HC Mean (%)	IBS-D Mean (%)	p-value (IBS-D vs HC)	BA+IBS-D Mean (%)	p-value (BA+IBS-D vs HC)	BA-IBS-D Mean (%)	p-value (BA-IBS-D vs HC)
Acidaminococcus fermentans	0.000367068	0.000191564	0.0291563	0.00021019	0.311333	0.000186738	0.0397998
Acidaminococcus intestini	0.340404	0.133801	0.0565672	0.163447	0.426343	0.12612	0.0687181
Acinetobacter baumannii	7.18082e-05	9.04553e-05	0.58278	0.000192207	0.0295284	6.40923e-05	0.78754
Actinomyces odontolyticus	0.000185795	0.000210779	0.543311	0.00031513	0.0633468	0.000183743	0.956263
Actinomyces viscosus	1.42518e-05	1.72579e-05	0.422594	2.50137e-05	0.0326225	1.52485e-05	0.790171
Alistipes shahii	0.593974	0.589769	0.971833	0.303034	0.0348821	0.66406	0.574897
Anaerostipes caccae	0.00402199	0.0019629	0.0118394	0.00162765	0.162303	0.00204976	0.0309417
Bacillus anthracis/cereus/thuringiensis	2.51465e-05	4.20043e-05	0.272458	8.67579e-05	0.023912	3.04091e-05	0.659076
Bacteroides uniformis	6.07909	5.59169	0.487566	3.32551	0.000620123	6.17884	0.893519
Bifidobacterium animalis	0.000286953	0.000185072	0.0156056	0.000160403	0.0846783	0.000191464	0.0384249
Bilophila wadsworthia	0.349816	0.507597	0.141377	0.691795	0.00734787	0.459874	0.306107
butyrate-producing bacterium	0.232045	0.378043	0.234695	0.514409	0.00343087	0.342712	0.39659
butyrate-producing bacterium SSC/2	0.021727	0.0341998	0.153782	0.0472578	0.00313803	0.0308166	0.313271
Citrobacter koseri	0.000624231	0.00105515	0.235016	0.00174989	0.0434659	0.000875147	0.417311
Citrobacter youngae	2.49296e-05	3.44044e-05	0.476472	8.12156e-05	0.0342207	2.22761e-05	0.719277
Clostridium bolteae	0.136259	0.0912799	0.0933313	0.122482	0.760369	0.0831957	0.0622247
Clostridium scindens	0.0112892	0.0148389	0.400398	0.0273072	0.0428414	0.0116084	0.904735
Coprococcus catus	0.0265903	0.0364549	0.0400592	0.0336226	0.154331	0.0371887	0.0344447
Dorea formicigenerans	0.065211	0.0974561	0.0188735	0.112153	0.00387897	0.0936484	0.0405157
Enterobacter hormaechei/cloacae	0.00129246	0.00298152	0.248857	0.00693188	0.0559802	0.00195802	0.349615
Escherichia albertii	1.12631e-05	3.14329e-05	0.0922325	7.69052e-05	0.00745282	1.96514e-05	0.122312
Escherichia coli	0.711877	1.45361	0.121106	3.07846	0.00887908	1.03262	0.264559
Eubacterium eligens	0.172326	0.12038	0.374709	0.0666118	0.0667668	0.134311	0.554328
Eubacterium rectale	0.603206	0.926815	0.122244	1.34641	0.00871882	0.818103	0.289256
Eubacterium siraeum	0.0818223	0.0321082	0.00842116	0.016145	0.0550234	0.0362442	0.0305612
Filifactor alocis	4.01106e-05	1.37358e-05	0.0207066	9.30415e-06	0.162375	1.4884e-05	0.0435486
Fusobacterium ulcerans	0.00246373	0.0107023	0.0961108	0.0124055	0.00265824	0.010261	0.145206
Fusobacterium varium	0.0438162	0.147228	0.151364	0.337099	0.0362706	0.098034	0.167367
Lactobacillus salivarius	1.1314e-05	2.01196e-05	0.0791006	1.43313e-05	0.374959	2.16193e-05	0.0601757
Lactobacillus vaginalis	2.58224e-05	8.85694e-05	0.0728523	0.000191351	0.0077306	6.19396e-05	0.122059
Leuconostoc mesenteroides	1.56673e-05	5.1211e-06	0.0438064	6.57723e-06	0.412141	4.74383e-06	0.0600635
Mobiluncus curtisii	0.000660679	0.000454064	0.112036	0.000193275	0.00145109	0.000521632	0.335215
Mobiluncus mulieris	6.20036e-05	3.97007e-05	0.192985	1.36013e-05	0.00507696	4.64628e-05	0.415779
Odoribacter splanchnicus	0.319191	0.274401	0.361865	0.155935	0.00123797	0.305094	0.789142
Parvimonas micra	1.21041e-06	7.29715e-07	0.329849	2.2373e-06	0.315625	3.39115e-07	0.00703502
Prevotella bivia	0.0143843	0.00663732	0.0530061	0.0061127	0.212788	0.00677325	0.0686385
Prevotella pallens	3.86336e-05	0.000221875	0.159133	0.000364914	0.0516445	0.000184815	0.222403
Ruminococcus bromii	0.276967	0.521911	0.131271	0.636644	0.0365234	0.492185	0.188215
Salmonella enterica	0.0021551	0.00398732	0.134012	0.00561768	0.0287418	0.0035649	0.230063
Shewanella putrefaciens	9.87529e-06	3.24158e-05	0.137742	6.43343e-05	0.0180981	2.4146e-05	0.255673
Streptococcus dysgalactiae	0.00713109	0.00592627	0.13919	0.00462603	0.0352107	0.00626315	0.326419
unclassified Clostridiales bacterium 1_7_47FAA	0.010392	0.00865686	0.0589655	0.00883071	0.276092	0.00861182	0.0537034
unclassified Clostridium sp. 7_2_43FAA	4.41726e-05	0.000110329	0.12204	0.000185973	0.0324458	9.07301e-05	0.18106
unclassified Clostridium sp. D5	0.00676669	0.00483148	0.0925014	0.00304655	0.0230243	0.00529394	0.246352
unclassified Clostridium sp. L2-50	0.033313	0.0219304	0.00640829	0.0197199	0.0533633	0.0225031	0.0179241
unclassified Lachnospiraceae bacterium 1_4_56FAA	0.0118791	0.0182469	0.206564	0.0325655	0.0199862	0.0145371	0.453505
unclassified Lachnospiraceae bacterium 3_1_57FAA_CT1	0.0344064	0.0207232	0.019827	0.023061	0.326902	0.0201175	0.0200261
unclassified Lachnospiraceae bacterium 4_1_37FAA	0.0404541	0.0231801	0.246534	0.0578338	0.585078	0.0142016	0.0524603
unclassified Lachnospiraceae bacterium 9_1_43BFAA	0.0385534	0.0228994	0.284833	0.057279	0.549968	0.013992	0.0630941
unclassified Oribacterium sp. oral taxon 078	1.13494e-05	3.29038e-05	0.0479051	1.55721e-05	0.423287	3.73943e-05	0.0304737
unclassified Ruminococcus sp. 5_1_39BFAA	0.287979	0.386474	0.223097	0.53235	0.00714203	0.348679	0.451643
Victivallis vadensis	6.14345e-06	1.24318e-06	0.0011404	8.17079e-07	0.0846317	1.35358e-06	0.00421991

## Sheet: Table S6
Table S6. Relative abundances of KOs related to bile acid biotransformation
KO_ID	Predicted gene	Annotated Protein	Expressed taxa	HC Mean (%)	BA+IBS-D Mean (%)	p-value (BA+IBS-D vs HC)	BA-IBS-D Mean (%)	p-value (BA-IBS-D vs HC)
K01442	cgh	Choloylglycine hydrolase	Alistipes, Anaerotruncus, Bacteroides, Bifidobacterium, Blautia, Capnocytophaga, Clostridium, Collinsella, Coprobacillus, Coprococcus, Dysgonomonas, Eubacterium, Fusobacterium, Holdemania, Odoribacter, Oxalobacter, Parabacteroides, Phascolarctobacterium, Roseburia, Ruminococcus	0.0429608	0.0399519	0.0405117	0.0444715	0.226324
K00076	hdhA	7α-hydroxysteroid dehydrogenase	Bacteroides intestinalis, Bacteroides xylanisolvens, [Ruminococcus] torques, [Ruminococcus] gnavus, [Ruminococcus] obeum, Blautia hansenii, Clostridium scindens, Clostridium leptum, Escherichia coli, Fusobacterium varium, Fusobacterium mortiferum, unclassified Lachnospiraceae bacterium, unclassified butyrate-producing bacterium, unclassified Erysipelotrichaceae bacterium	0.000724215	0.00138979	0.0394539	0.00083608	0.30384
K15869	baiA	3α-hydroxy bile acid-CoA-ester 3-dehydrogenase	Clostridium hylemonae, Clostridium scindens, unclassified Lachnospiraceae bacterium	9.45394e-06	4.57263e-05	0.467472	1.31405e-05	0.921047
K15868	baiB	Bile acid-coenzyme A ligase	Clostridium hylemonae, Clostridium scindens, unclassifeid Lachnospiraceae bacterium	7.50007e-05	8.08588e-05	0.859098	9.63011e-05	0.635226
K15870	baiCD	NAD+-dependent 7α-hydroxy-3-oxo bile acid-CoA-ester 4-dehydrogenase	Clostridium scindens, unclassified Lachnospiraceae bacterium	0.000577136	0.000828917	0.0146767	0.000620472	0.000620472
K15872	baiE	Bile acid 7α-dehydratase	Clostridium hylemonae, Clostridium scindens, unclassified Lachnospiraceae bacterium	6.69309e-05	5.51047e-05	0.110014	8.33404e-05	0.665531
K15871	baiF	bile acid CoA-transferase	Clostridium hylemonae, Clostridium scindens, Clostridium bolteae, unclassified Lachnospiraceae bacterium, Eggerthella lenta, Lactobacillus reuteri	0.000183944	0.000156138	0.816332	0.00025238	0.971876
K15873	baiH	NAD+-dependent 7β-hydroxy-3-oxo bile acid-CoA-ester 4-dehydrogenase	Clostridium scindens, unclassified Lachnospiraceae bacterium	0.000490086	0.000820726	0.0255601	0.000525572	0.118989
K15874	baiI	bile acid 7β-dehydratase	Clostridium hylemonae	5.08905e-05	4.95764e-05	0.0687283	7.35632e-05	0.700071

## Sheet: Table S7
				TMCA	Table S7. The MRM transitions and MS parameters for BA analytes and IS
Normal range				TMCA	Bile acid	Parent (m/z)	Daughter (m/z)	Dwell time (s)	Frag (V)	Collision (V)	Polarity
				TCA	TαMCA, TβMCA, TCA, THCA	514	80	25	250	87	Negative
				TDCA	TDCA, TUDCA, THDCA, TCDCA	498	80	25	192	80	Negative
18.5-24.9				TCDCA	TDHCA, TLCA	482	80	25	220	80	Negative
				THDCA	GCA, GHCA	464	74	25	250	39	Negative
				TUDCA	GDHCA	458	74	25	250	35	Negative
3.6-6.1				CA	GDCA, GCDCA, GHDCA, GUDCA	448	74	25	250	35	Negative
(F) 2.5-6.1 (M) 3.2-7.1				CDCA	GLCA	432	74	25	210	51	Negative
(F) 46-92 (M) 58-110				UDCA	α/β/ωMCA	407	407	25	180	10	Negative
38-126				DCA	CA, HCA	407	407	25	250	10	Negative
F 6-27 M 8-42				LCA	UDCA, CDCA, DCA, HDCA, IsoDCA	391	391	25	250	10	Negative
F <37 M <60					ACA, 12-KLCA, 7-KLCA, 6-KLCA	389	389	25	250	10	Negative
<6.2					23-NDCA	377	331	25	250	35	Negative
<2.25					LCA	375	375	25	250	10	Negative
0-6					DCA-d4	395	349	25	250	35	Negative
					C4	401	177	200	200	23	Positive

## Sheet: Table S8
Table S8. The demographics of each donors for FMT experiments
Group	ID	Gender	Age (y)	BMI (kg/m2)	Fecal frequency (n/d)	Fecal consistency	Glucose (mM)	Urea (mM)	Creatinine (µM)	ALP (U/L)	ALT (U/L)	AST (U/L)	Cholesterol (mM)	TG (mM)	Serum total BA (µM)	Serum C4 (ng/mL)	Serum FGF19 (pg/mL)	Fecal total BA (µmol/g)
HC	Donor1	M	26	22.0581	1	3	4.4	4.6	79	47	19	23	4.02	0.58	1.11	8.12966	528.667	6.81564
	Donor2	M	27	22.0386	1	4	4.5	4.2	72	67	17	23	4.8	0.61	0.8	4.66337	652	5.11566
	Donor3	M	39	28.9293	1	4	4.9	6	101	64	16	18	4.9	2.05	0.19	5.93774	4945.33	10.561
	Donor4	F	25	16.5607	1	3	4.2	3.1	52	72	11	23	5.84	0.61	0.53	6.25482	1148.67	10.6125
	Donor5	F	25	22.2291	0.5	3.5	4.7	4.4	72	59	12	19	3.95	0.71	0.702055	4.01072	558.667	11.1747
	Donor6	F	32	21.7865	0.5	4	4.2	4.7	54	49	33	25	4.25	0.71	0.462329	7.93558	402	6.65888
	Donor7	F	33	20.3428	1	3	4.2	4.4	55	48	12	23	5.28	0.42	0.428082	3.91745	375.333	4.84845
	Donor8	F	47	23.5143	1	4	4.4	5.5	58	79	27	32	4.79	0.69	1.86644	4.37125	1948.67	4.96744
	Donor9	F	48	27.8876	1	4.5	4.3	2.6	57	64	17	25	3.77	0.79	0.839041	4.10088	422	8.12416
	Donor10	F	53	18.8271	1	3.5	4.8	4.3	73	60	18	26	7.06	1.07	0.736301	4.54052	1158.67	6.51585
	Donor11	F	54	20.6852	1	5	4.8	3.6	55	97	15	25	4.74	0.56	0.359589	6.16966	582	3.24127
BA+IBS-D	Donor1	M	19	20.0474	2.5	6	4.5	3.5	91	137	20	21	4.03	1.12	1.2	15.8	300.1	12.0726
	Donor2	M	28	22.2291	2.5	6	4.3	4.5	69	67	31	32	3.85	0.87	1.98755	14.3414	1168.65	11.4523
	Donor3	M	45	22.3403	2	6	5	4.5	82	72	22	24	6.06	1.71	1.32365	27.3543	281.75	11.6519
	Donor4	M	32	26.1962	1.5	6	4.5	5.2	76	78	64	36	6.11	4.21	0.428082	24.5776	386.447	19.2567
	Donor5	M	59	18.7109	1	5	5.2	6.3	87	61	17	29	4.88	1.5	1.15768	28.0287	144.55	15.5049
	Donor6	M	31	19.257	1.5	6	4.5	5	82	71	11	23	4.09	2.89	0.0882353	12.8582	399.35	11.3428
	Donor7	F	29	21.0772	3	5	4.4	4.7	60	50	18	21	3.51	0.98	1.61411	13.7207	159.25	11.3804
	Donor8	F	61	19.8141	3	6	4.8	5.6	51	65	25	32	4.89	0.68	0.206897	13.7529	624.75	12.2019
	Donor9	F	44	25.2174	2.5	5	5.6	4.6	53	56	9	16	5.1	0.92	0.626556	18.1671	144.55	11.3232
	Donor10	F	40	20.4491	3	6	4.7	2.8	48	64	14	21	5.73	0.92	0.256849	14.0168	244.347	17.3722
	Donor11	F	37	22.4059	6	6	4.1	3.6	61	62	5	17	4.05	0.86	2.07353	15.9622	453.25	17.4285
BA-IBS-D	Donor1	M	50	23.564	2	5.5	4.6	4.2	71	56	23	28	3.88	1.19	0.476316	8.55762	514.667	4.6264
	Donor2	M	56	20.984	2	6	4.7	5	86	59	11	23	5.38	0.99	2.52697	7.85922	205	5.83191
	Donor3	M	56	23.4694	4	6	4.9	5.1	76	50	47	33	3.72	1.16	0.0147059	4.27249	475	9.24283
	Donor4	F	30	18.8588	1	6	4.9	3.7	52	73	8	19	4.41	0.68	0.188356	6.64976	538.667	9.84873
	Donor5	F	36	20.9502	2	6	4.4	2.8	59	58	9	20	4.91	1.13	1.05526	7.54762	971.333	3.69931
	Donor6	F	36	23.1247	1.5	6	4.4	2.9	47	61	7	22	5.45	2.57	5.10345	3.65486	5355	7.94066
	Donor7	F	39	17.1468	3	6	4.9	3.6	50	59	15	22	5	0.66	0.147059	5.87434	535	3.63761
	Donor8	F	44	25.6233	2.5	5	5.1	3.8	77	46	6	15	6.19	1.57	2.56846	8.01386	345	6.24601
	Donor9	F	46	22.2656	1	5	5	2.9	53	48	7	17	6.4	0.98	0.908714	3.37219	1275	7.03578
	Donor10	F	47	21.4844	2	6	4.1	3.7	63	37	6	20	3.94	0.72	0.0882353	8.90224	445	6.32804
	Donor11	F	57	17.9418	2.5	6	4.5	6	65	81	10	31	5.06	0.51	1.52397	11.5985	465.333	8.67578
	Donor12	F	58	25.2363	2.5	5.5	4.9	6	54	89	20	24	5.87	1.22	0.86722	5.33915	1715	4.94547
